# Supplementary material for: A Phylogeographic Description of Histoplasma capsulatum in the United States
Source: J Fungi (Basel). 2023 Aug 29;9(9):884. doi: 10.3390/jof9090884 (PMC10532573; doi:10.3390/jof9090884)
Supplement: Supplementary file 1 [file jof-09-00884-s001.zip]

Archive with 2 entries (2 files):
- S1_Hcapsulatum_isolates_metadata.xlsx
- Supplementary_Figure_S1legend.pdf
